# Supplementary material for: Faunistic notes on Cryptophagidae and Latridiidae of Talassemtane National Park, Western Rif, Morocco, with the description of a new species (Coleoptera, Cucujoidea)
Source: Zookeys. 2017 Apr 12;(668):69–82. doi: 10.3897/zookeys.668.11347 (PMC5538007; doi:10.3897/zookeys.668.11347)
Supplement: XML Treatment for Cryptophagus pallidus [file zookeys.668.11347-treatment5.xml]

<!DOCTYPE tp:taxon-treatment
  PUBLIC "-//TaxonX//DTD Taxonomic Treatment Publishing DTD v0 20100105//EN" "tax-treatment-NSO.dtd">
<tp:taxon-treatment xmlns:tp="http://www.plazi.org/taxpub"><tp:treatment-meta><kwd-group><label>Taxon classification</label><kwd><named-content xmlns:xlink="http://www.w3.org/1999/xlink" content-type="kingdom">Animalia</named-content></kwd><kwd><named-content xmlns:xlink="http://www.w3.org/1999/xlink" content-type="order">Coleoptera</named-content></kwd><kwd><named-content xmlns:xlink="http://www.w3.org/1999/xlink" content-type="family">Cryptophagidae</named-content></kwd></kwd-group><mixed-citation publication-type="journal"><person-group><name><surname>Otero</surname><given-names>José Carlos</given-names></name><name><surname>Benyahia</surname><given-names>Yousra</given-names></name><name><surname>Brustel</surname><given-names>Hervé</given-names></name></person-group><article-title>Faunistic notes on <tp:taxon-name><tp:taxon-name-part taxon-name-part-type="genus" reg="Cryptophagidae">Cryptophagidae</tp:taxon-name-part></tp:taxon-name> and <tp:taxon-name><tp:taxon-name-part taxon-name-part-type="family">Latridiidae</tp:taxon-name-part></tp:taxon-name> of Talassemtane National Park, Western Rif, Morocco, with the description of a new species (<tp:taxon-name><tp:taxon-name-part taxon-name-part-type="order">Coleoptera</tp:taxon-name-part></tp:taxon-name>, <tp:taxon-name><tp:taxon-name-part taxon-name-part-type="superfamily">Cucujoidea</tp:taxon-name-part></tp:taxon-name>)</article-title><source>Zookeys</source><day>12</day><month>4</month><year>2017</year><volume>2017</volume><issue>668</issue><fpage>69</fpage><lpage>82</lpage><pub-id pub-id-type="doi">10.3897/zookeys.668.11347</pub-id></mixed-citation></tp:treatment-meta><tp:nomenclature><tp:taxon-name>
              <tp:taxon-name-part taxon-name-part-type="genus" reg="Cryptophagus">Cryptophagus</tp:taxon-name-part>
              <tp:taxon-name-part taxon-name-part-type="species" reg="pallidus">pallidus</tp:taxon-name-part>
            </tp:taxon-name><tp:taxon-authority>Sturm, 1845</tp:taxon-authority><tp:nomenclature-citation-list><tp:nomenclature-citation><tp:taxon-name>
                  <tp:taxon-name-part taxon-name-part-type="genus" reg="Cryptophagus">Cryptophagus</tp:taxon-name-part> <tp:taxon-name-part taxon-name-part-type="species" reg="pallidus">pallidus</tp:taxon-name-part></tp:taxon-name><comment>Sturm, 1845: 69</comment></tp:nomenclature-citation></tp:nomenclature-citation-list></tp:nomenclature><tp:treatment-sec sec-type="material" id="SECID0E1JAE"><title>Examined material.</title><p>Morocco, Rif, Talembote, Sapinière de Talassemtane, 10-13.XI.2015, 3 exx (leg H. Brustel).</p></tp:treatment-sec><tp:treatment-sec sec-type="distribution" id="SECID0E6JAE"><title>Distribution.</title><p>Throughout Europe, North Africa (Algeria, Lebanon and Tunisia), Iran, Israel, Lebanon and Turkey (<xref ref-type="bibr" rid="B7">Johnson et al. 2007</xref>; <xref ref-type="bibr" rid="B12">Otero 2013</xref>).</p><p>First mention for Morocco.</p></tp:treatment-sec><ref-list><ref id="B7"><mixed-citation xmlns:xlink="http://www.w3.org/1999/xlink" xlink:type="simple">
          <person-group><name name-style="western"><surname>Johnson</surname><given-names>C</given-names></name><name name-style="western"><surname>Otero</surname><given-names>JC</given-names></name><name name-style="western"><surname>Leschen</surname><given-names>RAB</given-names></name></person-group> (<year>2007</year>) <article-title><italic><tp:taxon-name><tp:taxon-name-part taxon-name-part-type="genus">Cryptophagidae</tp:taxon-name-part></tp:taxon-name></italic>.</article-title> In: <person-group><name name-style="western"><surname>Löbl</surname><given-names>I</given-names></name><name name-style="western"><surname>Smetana</surname><given-names>A</given-names></name></person-group> (<role>Eds</role>) <issue-title>Catalogue of Palaearctic Coleoptera, Vol.</issue-title> <source>4. <tp:taxon-name><tp:taxon-name-part taxon-name-part-type="superfamily">Elateroidea</tp:taxon-name-part></tp:taxon-name>, <tp:taxon-name><tp:taxon-name-part taxon-name-part-type="superfamily">Derodontoidea</tp:taxon-name-part></tp:taxon-name>, <tp:taxon-name><tp:taxon-name-part taxon-name-part-type="superfamily">Bostrichoidea</tp:taxon-name-part></tp:taxon-name>, <tp:taxon-name><tp:taxon-name-part taxon-name-part-type="superfamily">Lymexyloidea</tp:taxon-name-part></tp:taxon-name>, <tp:taxon-name><tp:taxon-name-part taxon-name-part-type="superfamily">Cleroidea</tp:taxon-name-part></tp:taxon-name>, <tp:taxon-name><tp:taxon-name-part taxon-name-part-type="superfamily">Cucujoidea</tp:taxon-name-part></tp:taxon-name>. Apollo Books, Stenstrup</source>, <fpage>513</fpage>–<lpage>531</lpage>.</mixed-citation></ref><ref id="B12"><mixed-citation xmlns:xlink="http://www.w3.org/1999/xlink" xlink:type="simple">
          <person-group><name name-style="western"><surname>Otero</surname><given-names>JC</given-names></name></person-group> (<year>2013</year>) <article-title><tp:taxon-name><tp:taxon-name-part taxon-name-part-type="subfamily">Cryptophaginae</tp:taxon-name-part></tp:taxon-name> (<tp:taxon-name><tp:taxon-name-part taxon-name-part-type="order">Coleoptera</tp:taxon-name-part></tp:taxon-name>) de la Región Paleártica occidental.</article-title> <source>Coleopterological Monographs</source> <volume>4</volume>: <fpage>1</fpage>–<lpage>296</lpage>.</mixed-citation></ref></ref-list></tp:taxon-treatment>
