# Supplementary material for: Faunistic notes on Cryptophagidae and Latridiidae of Talassemtane National Park, Western Rif, Morocco, with the description of a new species (Coleoptera, Cucujoidea)
Source: Zookeys. 2017 Apr 12;(668):69–82. doi: 10.3897/zookeys.668.11347 (PMC5538007; doi:10.3897/zookeys.668.11347)
Supplement: XML Treatment for Dienerella (Cartoderema) talassemtana [file zookeys.668.11347-treatment15.xml]

<!DOCTYPE tp:taxon-treatment
  PUBLIC "-//TaxonX//DTD Taxonomic Treatment Publishing DTD v0 20100105//EN" "tax-treatment-NSO.dtd">
<tp:taxon-treatment xmlns:tp="http://www.plazi.org/taxpub"><tp:treatment-meta><kwd-group><label>Taxon classification</label><kwd><named-content xmlns:xlink="http://www.w3.org/1999/xlink" content-type="kingdom">Animalia</named-content></kwd><kwd><named-content xmlns:xlink="http://www.w3.org/1999/xlink" content-type="order">Coleoptera</named-content></kwd><kwd><named-content xmlns:xlink="http://www.w3.org/1999/xlink" content-type="family">Latridiidae</named-content></kwd></kwd-group><mixed-citation publication-type="journal"><person-group><name><surname>Otero</surname><given-names>José Carlos</given-names></name><name><surname>Benyahia</surname><given-names>Yousra</given-names></name><name><surname>Brustel</surname><given-names>Hervé</given-names></name></person-group><article-title>Faunistic notes on <tp:taxon-name><tp:taxon-name-part taxon-name-part-type="genus" reg="Cryptophagidae">Cryptophagidae</tp:taxon-name-part></tp:taxon-name> and <tp:taxon-name><tp:taxon-name-part taxon-name-part-type="family">Latridiidae</tp:taxon-name-part></tp:taxon-name> of Talassemtane National Park, Western Rif, Morocco, with the description of a new species (<tp:taxon-name><tp:taxon-name-part taxon-name-part-type="order">Coleoptera</tp:taxon-name-part></tp:taxon-name>, <tp:taxon-name><tp:taxon-name-part taxon-name-part-type="superfamily">Cucujoidea</tp:taxon-name-part></tp:taxon-name>)</article-title><source>Zookeys</source><day>12</day><month>4</month><year>2017</year><volume>2017</volume><issue>668</issue><fpage>69</fpage><lpage>82</lpage><pub-id pub-id-type="doi">10.3897/zookeys.668.11347</pub-id></mixed-citation></tp:treatment-meta><tp:nomenclature><tp:taxon-name>
                <tp:taxon-name-part taxon-name-part-type="genus" reg="Dienerella">Dienerella</tp:taxon-name-part> (<tp:taxon-name-part taxon-name-part-type="subgenus" reg="Cartoderema">Cartoderema</tp:taxon-name-part>) <tp:taxon-name-part taxon-name-part-type="species" reg="talassemtana">talassemtana</tp:taxon-name-part><object-id xmlns:xlink="http://www.w3.org/1999/xlink" content-type="zoobank" xlink:type="simple">http://zoobank.org/69EF0F36-5247-43D4-99F0-3DC957E3AEBE</object-id></tp:taxon-name><tp:taxon-status xmlns:xlink="http://www.w3.org/1999/xlink" xlink:type="simple">sp. n.</tp:taxon-status><xref ref-type="fig" rid="F2">Fig. 2A–E</xref></tp:nomenclature><tp:treatment-sec sec-type="description" id="SECID0E5AAG"><title>Description.</title><p>Body length: 1.16–1.31 mm. Body elongated, narrow and superficially depressed. Reddish grey-brown or testaceous-brown colour; lighter appendages. Body (Fig. <xref ref-type="fig" rid="F2">2A</xref>) glabrous. Lacking metathoracic wings. <bold>Head</bold> rough and transverse (<abbrev xmlns:xlink="http://www.w3.org/1999/xlink" xlink:title="width/length ratio" id="ABBRID0EKBAG" xlink:type="simple">WL</abbrev>= 1.4); slightly narrower (including the eyes) than the pronotum in its anterior region. Clypeus short, as wide as the head, separated from the frons by a slightly arcuate suture and from the labrum by a concave suture. Labrum visible from top view. Temples short, oblique and visible from top view. Eyes hemispherical and slightly <!--PageBreak-->protruding (<abbrev xmlns:xlink="http://www.w3.org/1999/xlink" xlink:title="eccentricity of the eyes" xlink:type="simple">E</abbrev>=1), not surpassing the margin of the pronotum, made up of few (15 to 20) facets. Eye facets with small diameter (<abbrev xmlns:xlink="http://www.w3.org/1999/xlink" xlink:title="diameter" xlink:type="simple">Ø</abbrev>= 6–8 µm). Antennae (Fig. <xref ref-type="fig" rid="F2">2B</xref>) short (<abbrev xmlns:xlink="http://www.w3.org/1999/xlink" xlink:title="length" xlink:type="simple">L</abbrev>= 0.314 mm), reaching the pronotum constriction. Antennomere I spherical, wider and 1.4 longer than the II; subequal from III to VIII. The last three form an extended club; X as long as IX; XI truncate distally, 1.3 times longer than the previous one. <bold>Pronotum</bold> 1.1 times longer than wide. Anterior and posterior margins straight; lateral margins rounded. Strongly constricted in the basal third. Rough surface with <!--PageBreak-->marked (<abbrev xmlns:xlink="http://www.w3.org/1999/xlink" xlink:title="diameter" xlink:type="simple">Ø</abbrev>= 10–15 µm) and thick puncturation. Tibiae with a small spine on the apex. <bold>Elytra</bold> together oval, elongated; 1.8 times longer than wide; rounded base. Lateral margins rounded and denticulate in their anterior half. Provided with 8 rows of large (<abbrev xmlns:xlink="http://www.w3.org/1999/xlink" xlink:title="diameter" xlink:type="simple">Ø</abbrev>= 24–30 µm) and ordered punctures (4 dorsal and 2 lateral). Space between suture and fourth elytral interval slightly convex, not excavated behind the scutellar shield. Slight depression in the last third of the dorsal area of the elytra. Fifth striae higher, forming a curved lining that slightly separates near the middle area and joins to the suture in the posterior area; fourth striae higher in the anterior two thirds. Elytral suture bearing a rhomboid opening in the posterior area (Fig. <xref ref-type="fig" rid="F2">2E</xref>). Anterior coxae almost adjacent; intermediate separated and posterior widely separated. Tergite V masculine (Fig. <xref ref-type="fig" rid="F2">2D</xref>). <bold>Aedeagus</bold> (Fig. <xref ref-type="fig" rid="F2">2E</xref>). Aedeagus with very elongated apex, not widened. Internal sac as in Fig. <xref ref-type="fig" rid="F2">2E</xref>.</p><fig id="F2" position="float" orientation="portrait"><label>Figure 2.</label><caption><p>
                    <tp:taxon-name><tp:taxon-name-part taxon-name-part-type="genus" reg="Dienerella">Dienerella</tp:taxon-name-part> (<tp:taxon-name-part taxon-name-part-type="subgenus" reg="Cartoderema">Cartoderema</tp:taxon-name-part>) <tp:taxon-name-part taxon-name-part-type="species" reg="talassemtana">talassemtana</tp:taxon-name-part></tp:taxon-name> sp. n. <bold>A</bold> dorsal habitus <bold>B</bold> antennae <bold>C</bold> elytral suture <bold>D</bold> tergite V masculine <bold>E</bold> aedeagus.</p></caption><graphic xmlns:xlink="http://www.w3.org/1999/xlink" xlink:href="zookeys-668-069-g002.jpg" position="float" orientation="portrait" xlink:type="simple" id="oo_131312.jpg"/></fig></tp:treatment-sec><tp:treatment-sec sec-type="type material" id="SECID0ERDAG"><title>Type material.</title><p>
                <bold>Morocco. Holotype</bold> (m). Morocco, Rif, Talembote, P.N. Talassemtane, 10-13.XI.2015 (leg. H. Brustel) (<abbrev xmlns:xlink="http://www.w3.org/1999/xlink" content-type="institution" xlink:title="Universidad de Santiago de Compostela, coll. J.C. Otero, Santiago de Compostela, Spain" id="ABBRID0EZDAG" xlink:type="simple">USCO</abbrev>).</p></tp:treatment-sec><tp:treatment-sec sec-type="Paratypes" id="SECID0E5DAG"><title>Paratypes.</title><p>1 m. Morocco, Rif, P.N. Talassemtane, 13.XI.2015 (leg O. Courtin), (<abbrev xmlns:xlink="http://www.w3.org/1999/xlink" xlink:title="coll. O. Courtin, Castres, France" id="ABBRID0EEEAG" xlink:type="simple">COCC</abbrev>). 1 f. Morocco, Rif, Talembote, P.N. Talassemtane, 10-13.XI.2015 (leg. H. Brustel) (<named-content xmlns:xlink="http://www.w3.org/1999/xlink" content-type="dwc:institutional_code" xlink:type="simple">MNHN</named-content>). 1 f. Morocco, Rif, Talembote, P.N. Talassemtane, 10-13.XI.2015 (leg. H. Brustel), (<abbrev xmlns:xlink="http://www.w3.org/1999/xlink" xlink:title="coll. H. Brustel, Toulouse, France" id="ABBRID0ENEAG" xlink:type="simple">CBT</abbrev>). 1 f. Morocco, Rif, Talembote, P.N. Talassemtane, 10-13.XI.2015 (leg. H. Brustel), (<abbrev xmlns:xlink="http://www.w3.org/1999/xlink" xlink:title="coll. W. Rucker, Neuwied, Germany" id="ABBRID0EREAG" xlink:type="simple">CWR</abbrev>).</p></tp:treatment-sec><tp:treatment-sec sec-type="distribution" id="SECID0EVEAG"><title>Distribution.</title><p>Morocco.</p></tp:treatment-sec><tp:treatment-sec sec-type="etymology" id="SECID0E1EAG"><title>Etymology.</title><p>This species is named in reference to the region in which the type material was collected.</p></tp:treatment-sec></tp:taxon-treatment>
